# Supplementary material for: Cytokinin Promotes Jasmonic Acid Accumulation in the Control of Maize Leaf Growth
Source: Plants (Basel). 2023 Aug 21;12(16):3014. doi: 10.3390/plants12163014 (PMC10459232; doi:10.3390/plants12163014)
Supplement: Supplementary file 1 [file plants-12-03014-s001.zip]

Archive with 1 entries (1 files):
- plants-2455793-supplementary.pdf
